# Supplementary material for: Disseminated intravascular coagulation with increased fibrinolysis during the early phase of isolated traumatic brain injury
Source: Crit Care. 2017 Aug 22;21:219. doi: 10.1186/s13054-017-1808-9 (PMC5568862; doi:10.1186/s13054-017-1808-9)
Supplement: Additional file 1: Table S1. — (XLSX 23 kb) [file 13054_2017_1808_MOESM1_ESM.xlsx]

## Sheet: Sheet1
		Supplement file1 Table
			T01	T02	T03	T04	DAY 0
		Platelet
		DIC	32	26	19	7	45
		No DIC	22	13	12	12	47
		PT ratio
		DIC	32	25	17	7	45
		No DIC	22	12	12	12	46
		Fibrinogen
		DIC	31	25	17	7	45
		No DIC	22	12	12	12	45
		FDP
		DIC	30	23	16	6	45
		No DIC	18	9	9	12	38
		D-dimer
		DIC	30	22	16	6	45
		No DIC	20	9	9	11	39
		Antithrombin
		DIC	26	21	15	5	42
		No DIC	18	8	10	10	37
		Lactate
		DIC	43	40	36	37	44
		No DIC	38	31	26	37	42
